# Supplementary material for: In vitro synergy screens of FDA-approved drugs reveal novel zidovudine- and azithromycin-based combinations with last-line antibiotics against Klebsiella pneumoniae
Source: Sci Rep. 2023 Sep 2;13:14429. doi: 10.1038/s41598-023-39647-9 (PMC10475115; doi:10.1038/s41598-023-39647-9)
Supplement: Supplementary file 1 — Supplementary Tables. [file 41598_2023_39647_MOESM1_ESM.xlsx]

## Sheet: Hoja1
Table S3. FDA compounds identified in sHTSS with tigecycline, colistin and fosfomycin and validation data against K. pneumoniae ATCC 13883
TIGECYCLINE HITS		sHTSS
			Δ zones of inhibition (mm) b			CBAe		TKAf
PubChem #a	FDA compound	Øc	TGC ¼ x MIC	TGC ½ x MIC	Interactiond	FICI	FBCI	8h	24h	48h	Chemical classificationg	Therapeutic use	Target
CID 441384	Abacavir sulfate	0	0	1.6	Y/N	-	-	-	-	-	Nucleoside analogue	Antiretroviral	Reverse transcriptase
CID 38351	Amikacin disulfate	0	0	3	Y/N	0.5	0.75	-	-	-	Aminoglycoside	Antibiotic	30S ribosomal
CID 16218899	Amikacin hydrate	0	0	2.65	Y/N	0.5	0.75	-	-	-	Aminoglycoside	Antibiotic	30S ribosomal
CID 87665603	Atosiban Acetate	0	0	1.65	Y/N	-	-	-	-	-	Oligopeptide	Premature Birth	Oxytocin receptor
CID 447043	Azithromycin	0	2.5	6	Y	0.5-4	0.5-4		*	*	Macrolide	Antibiotic	50S ribosomal
CID 3033819	Azithromycin Dihydrate	4.7	1.45	1.75	Y	0.5-4	0.5-4		*	*	Macrolide	Antibiotic	50S ribosomal
CID 5742832	Aztreonam	11	3	4	Y	1	0.75			*	Monobactam	Antibiotic	PBP 3
CID 65958	Balofloxacin	3.5	1	0	Y/N	-	-	-	-	-	Fluoroquinolone	Antibiotic	DNA gyrase
CID 72466	Bleomycin Sulfate	9.5	-1.5	-2.5	A	-	-	-	-	-	Glycopeptide	Antineoplastic	DNA/RNA
CID 135500522	Calcium Levofolinate	0	0	2.75	Y/N	-	-	-	-	-	Tetrahydrofolic acid	Detoxifying agent	Serine hydroxymethyltransferase
CID 6915944	Cefdinir	0	3.5	9.5	Y	0.5-4	0.5-4	-	-	-	Cephalosporin	Antibiotic	PBP 2-3
CID 44187	Cefoperazone	0	2.5	6.5	Y	-	-	-	-	-	Cephalosporin	Antibiotic	PBP 1A-B, 2
CID 38103	Cefradine	0	7.95	9.2	Y	0.5-4	0.5-4				Cephalosporin	Antibiotic	PBP 1A
CID 54682468	Chlortetracycline HCl	4.55	1.5	8.15	Y	-	-	-	-	-	Aminocyclitol glycoside	Antibiotic	30S ribosomal
CID 71334	Danofloxacin Mesylate	7.95	0.3	-0.55	Y/N	-	-	-	-	-	Fluoroquinolone	Antibiotic	DNA gyrase
CID 54680690	Demeclocycline HCl	3	3.5	6.5	Y	-	-	-	-	-	Tetracycline	Antibiotic	30S ribosomal
CID 21653	Dihydrostreptomycin sulfate	6.6	-6.6	-0.8	A	1	0.5-4				Aminocyclitol glycoside	Antibiotic	30S ribosomal
CID 3229	Enoxacin	0	5.5	5.5	Y	-	-	-	-	-	Fluoroquinolone	Antibiotic	DNA gyrase
CID 71188	Enrofloxacin	1.5	7.5	5	Y	0.5-4	0.5-4				Fluoroquinolone	Antibiotic	DNA gyrase
CID 5323714	Furazolidone	2	-2	-2	A	1	0.75				Nitrofuran	Antibiotic	DNA
CID 5379	Gatifloxacin	8.5	-8.5	-0.5	A	-	-	-	-	-	Fluoroquinolone	Antibiotic	DNA gyrase
CID 56842139	Gentamicin Sulfate	8.75	0.4	1.65	Y/N	-	-	-	-	-	Aminoglycoside	Antibiotic	30S ribosomal
CID 23670359	Ibandronate sodium	0	0	3.2	Y/N	0.5-4	0.5-4				Bisphosphonate	Osteoporosis	Farnesyl pyrophosphate synthase
CID 6321424	Ivermectin	2.5	-2.5	-2.5	A	-	-				Milbemycin	Antiparasitic	Glycine receptor
CID 149096	Levofloxacin hydrate	6.05	0.25	1	Y/N	0.5-4	0.5-4				Fluoroquinolone	Antibiotic	DNA gyrase
CID 149096	Levofloxacin	6	-1.5	-0.5	A	0.5-4	0.5-4				Fluoroquinolone	Antibiotic	DNA gyrase
CID 68624	Lomefloxacin HCl	7.2	1.4	2.6	Y	-	-	-	-	-	Fluoroquinolone	Antibiotic	DNA gyrase
CID 60651	Marbofloxacin	2.5	2.5	5	Y	-	-	-	-	-	Fluoroquinolone	Antibiotic	DNA gyrase
CID 54685047	Methacycline HCl	0	3.4	8.4	Y	0.5-4	0.5-4				Tetracycline	Antibiotic	30S ribosomal
CID 4410	Nadifloxacin	0	3	0	Y/N	-	-	-	-	-	Fluoroquinolone	Antibiotic	DNA gyrase
CID 62115	Netilmicin Sulfate	11.45	-1775	2.45	Y/N	-	-	-	-	-	Aminoglycoside	Antibiotic	30S ribosomal
CID 4539	Norfloxacin	7	3	1.5	Y	-	-	-	-	-	Fluoroquinolone	Antibiotic	DNA gyrase
CID 4583	Ofloxacin	2.5	5.5	4	Y	0.5-4	0.5-4	-	-	-	Fluoroquinolone	Antibiotic	DNA gyrase
CID 11478676	Palbociclib (PD0332991) Isethionate	0	4.85	3.45	Y	-	-	-	-	-	Pyridinylpiperazine	Antineoplastic	CDK4 & CDK6
CID 119525	Pefloxacin Mesylate	10.5	0.5	3.5	Y	-	-	-	-	-	Fluoroquinolone	Antibiotic	DNA gyrase
CID 33630	Penfluridol	4	0	1.5	Y/N	0.5-4	0.5-4				Diphenylmethane	Antipsychotic	Dopamine receptors
CID 5702105	Polymyxin B sulphate	13.55	-1.1	0.3	Y/N	-	-	-	-	-	Polymyxin	Antibiotic	Lipopolysaccharide layer
CID 56207	Sarafloxacin HCl	3	-0.5	3	Y/N	-	-	-	-	-	Fluoroquinolone	Antibiotic	DNA gyrase
CID 439243	Sisomicin sulfate	10.75	0.45	3.2	Y/N	0.5-4	0.5-4	-	-	-	Aminoglycoside	Antibiotic	30S ribosomal
CID 6918203	Sitafloxacin Hydrate	16	1	-2.5	Y/N	-	-	-	-	-	Fluoroquinolone	Antibiotic	DNA gyrase
CID 60464	Sparfloxacin	14	3	4.5	Y	-	-	-	-	-	Fluoroquinolone	Antibiotic	DNA gyrase
CID 36294	Tobramycin	4.4	1.15	1.7	Y	0.75	0.625			*	Aminoglycoside	Antibiotic	30S ribosomal
CID 5564	Triclosan	9.5	0.15	-0.3	Y/N	0.5-4	0.5-4				Diphenylether	Antiseptic	ENR enzyme
aPubChem (http://pubchem.ncbi.nlm.nih.gov/) accession number.
bValue resulting from the subtraction of the inhibition zone diameter (Ø, mm) of drug-containing agar plates (tigecycline 0.12-0.25 µg/mL, colistin 0.003-0.007 µg/mL and fosfomycin 16-32 µg/mL) from that of drug-free agar plates. Positive values correlate with an increase in the zone of inhibition in the presence of the Primary Compounds (tigecycline, colistin and fosfomycin), indicating possible…
cØ: Zone of inhibition of the FDA compounds by themselves against K. pneumoniae. Compounds were pin-spotted on agar plates without Primary Compounds.
dInteraction classification was based on the increment of the inhibition zones at the two PCs sub-inhibitory concentrations tested compared to those of the no PC plates. Y, synergy (diameter at MICsub1 & diameter at MICsub2 > diameter Ø); Y/N, likely synergy (diameter at MICsub1 OR diameter at MICsub2 > diameter Ø); A, likely antagonism (diameter at MICsub1 & diameter at MICsub2 < diameterØ).
eAn FICI or FBCI ≤0.5 indicates synergy.
fGreen indicates synergy. Yellow indicates no interaction. Synergy was defined as a ≥2 log10 reduction in CFU/mL in the combination compared to the most active compound alone. *, cidality under the limit of detection (50 CFU/mL).
gFrom DrugBank (https://go.drugbank.com/)
TGC, tigecycline, CST, colistin, FOF, fosfomycin; FICI, Fractional Inhibitory Concentration Index; FBCI, Fractional Bactericidal Concentration Index; NA, not available.

## Sheet: Hoja2
Table S3. FDA compounds identified in sHTSS with tigecycline, colistin and fosfomycin and validation data against K. pneumoniae ATCC 13883
COLISTIN HITS		sHTSS
			Δ zones of inhibition (mm) b			CBAe		TKAf
PubChem #a	FDA compound	Øc	CST 1/256xMIC	CST 1/128xMIC	Interactiond	FICI	FBCI	8h	24h	48h	Chemical classificationg	Therapeutic use	Target
CID 2123	Altretamine	1.5	-1.5	-1.5	A	-	-	-	-	-	Dialkylarylamine	Antineoplastic	DNA
CID 38351	Amikacin disulfate	0	3.5	1.9	Y	0.32	0.19				Aminoglycoside	Antibiotic	30S ribosome
CID 16218899	Amikacin hydrate	0	1.85	0	Y/N	0.32	0.19				Aminoglycoside	Antibiotic	30S ribosomal
CID 447043	Azithromycin	0	4.5	6.5	Y	0.14	0.14	*	*	*	Macrolide	Antibiotic	50S ribosomal
CID 5742832	Aztreonam	11	2	3	Y	0.38	0.38				Monobactam	Antibiotic	PBP 3
CID 44599207	BAF312 (Siponimod)	0	0	4.5	Y/N	-	-	-	-	-	Trifluoromethylbenzene	Multiple sclerosis	S1P receptor
CID 72466	Bleomycin Sulfate	9.5	-1	-6	A	0.16	0.16		*	*	Glycopeptide	Antineoplastic	DNA/RNA
CID 135500522	Calcium Levofolinate	0	1.5	0	Y/N	-	-	-	-	-	Tetrahydrofolic acid	Detoxifying agent	Serine hydroxymethyltransferase
CID 6915944	Cefdinir	0	5.5	0	Y/N	1	0.63	-	-	-	Cephalosporin	Antibiotic	PBP 2-3
CID 44187	Cefoperazone	0	6.5	0	Y/N	-	-	-	-	-	Cephalosporin	Antibiotic	PBP 1A-B, 2
CID 38103	Cefradine	0	2.85	6.4	Y	1	1	-	-	-	Cephalosporin	Antibiotic	PBP 1A
CID 6536864	Ceftazidime Pentahydrate	0	3.75	0	Y/N	-	-	-	-	-	Cephalosporin	Antibiotic	PBP 3
CID 137706342	Ceftriaxone Sodium Trihydrate	0	4.5	0	Y/N	0.32	0.32				Cephalosporin	Antibiotic	PBP 2B
CID 57379345	Ceritinib (LDK378)	0	0	3.5	Y/N	-	-	-	-	-	Phenylpiperidine	Antineoplastic	Tyrosine kinase receptor
CID 71334	Danofloxacin Mesylate	7.95	2.05	-7.95	Y/N	-	-	-	-	-	Fluoroquinolone	Antibiotic	DNA gyrase
CID 56205	Difloxacin HCl	14	-2.5	-1	A	-	-	-	-	-	Fluoroquinolone	Antibiotic	DNA gyrase
CID 21653	Dihydrostreptomycin sulfate	6.6	1.25	0.35	Y/N	-	-	-	-	-	Aminocyclitol glycoside	Antibiotic	30S ribosomal
CID 71188	Enrofloxacin	1.5	3.5	4	Y	0.63	0.63				Fluoroquinolone	Antibiotic	DNA gyrase
CID 5323714	Furazolidone	5	-1	-0.5	A	-	-	*	*	*	Nitrofuran	Antibiotic	DNA
CID 5379	Gatifloxacin	8.5	-7.5	-8.5	A	-	-	-	-	-	Fluoroquinolone	Antibiotic	DNA gyrase
CID 3476	Glimepiride	1.5	-1.5	-1.5	A	-	-	-	-	-	Benzenesulfonamide	Diabetes mellitus	ATP-sensitive potassium channels
CID 6321424	Ivermectin	2.5	-2.5	-2.5	A	-	-				Milbemycin	Antiparasitic	Glycine receptor
CID 149096	Levofloxacin	6	1	-2.5	Y/N	-	-	*	*	*	Fluoroquinolone	Antibiotic	DNA gyrase
CID 149096	Levofloxacin hydrate	8	-2.5	-4.5	A	-	-	*	*	*	Fluoroquinolone	Antibiotic	DNA gyrase
CID 68624	Lomefloxacin HCl	7.2	0.65	-7.2	Y/N	-	-	-	-	-	Fluoroquinolone	Antibiotic	DNA gyrase
CID 60651	Marbofloxacin	2.5	0.5	-0.5	Y/N	-	-	-	-	-	Fluoroquinolone	Antibiotic	DNA gyrase
CID 65329	Mefloquine HCl	0	1.5	0	Y/N	-	-	-	-	-	Quinoline	Antimalarial	80S ribosomal
CID 101526	Moxifloxacin HCl	3.5	2	-1	Y/N	-	-	-	-	-	Fluoroquinolone	Antibiotic	DNA gyrase
CID 62115	Netilmicin Sulfate	11.45	-0.1	0.35	Y/N	-	-	-	-	-	Aminoglycoside	Antibiotic	30S ribosome
CID 4539	Norfloxacin	7	0	0.5	Y/N	-	-	-	-	-	Fluoroquinolone	Antibiotic	DNA gyrase
CID 4583	Ofloxacin	2.5	3.5	4	Y	0.63	0.63	-	-	-	Fluoroquinolone	Antibiotic	DNA gyrase
CID 11478676	Palbociclib (PD0332991) Isethionate	0	4.95	6.2	Y	-	-	-	-	-	Pyridinylpiperazine	Antineoplastic	CDK4 & CDK6
CID 119525	Pefloxacin Mesylate	10.5	-2	0.5	Y/N	-	-	-	-	-	Fluoroquinolone	Antibiotic	DNA gyrase
CID 16362	Pimozide	0	2	0	Y/N	-	-	-	-	-	Diphenylbutylpiperidine	Antipsychotic	Dopamine receptors
CID 5702105	Polymyxin B sulphate	13.55	-1.35	-0.65	A	-	-	-	-	-	Polymyxin	Antibiotic	Lipopolysaccharide layer
CID 56207	Sarafloxacin HCl	3	5	0.5	Y	-	-	-	-	-	Fluoroquinolone	Antibiotic	DNA gyrase
CID 439243	Sisomicin sulfate	10.75	0.15	2.05	Y/N	0.5	0.38	-	-	-	Aminoglycoside	Antibiotic	30S ribosomal
CID 6918203	Sitafloxacin Hydrate	16	-2.5	-0.5	A	-	-	-	-	-	Fluoroquinolone	Antibiotic	DNA gyrase
CID 60464	Sparfloxacin	14	-2	4	Y/N	-	-	-	-	-	Fluoroquinolone	Antibiotic	DNA gyrase
CID 36294	Tobramycin	4.4	1.25	1.05	Y	0.32	0.38				Aminoglycoside	Antibiotic	30S ribosome
CID 5564	Triclosan	9	0	2	Y/N	0.56	0.56		*	*	Diphenylether	Antiseptic	ENR enzyme
aPubChem (http://pubchem.ncbi.nlm.nih.gov/) accession number.
bValue resulting from the subtraction of the inhibition zone diameter (Ø, mm) of drug-containing agar plates (tigecycline 0.12-0.25 µg/mL, colistin 0.003-0.007 µg/mL and fosfomycin 16-32 µg/mL) from that of drug-free agar plates. Positive values correlate with an increase in the zone of inhibition in the presence of the Primary Compounds (tigecycline, colistin and fosfomycin), indicating possible…
cØ: Zone of inhibition of the FDA compounds by themselves against K. pneumoniae. Compounds were pin-spotted on agar plates without Primary Compounds.
dInteraction classification was based on the increment of the inhibition zones at the two PCs sub-inhibitory concentrations tested compared to those of the no PC plates. Y, synergy (diameter at MICsub1 & diameter at MICsub2 > diameter Ø); Y/N, likely synergy (diameter at MICsub1 OR diameter at MICsub2 > diameter Ø); A, likely antagonism (diameter at MICsub1 & diameter at MICsub2 < diameterØ).
eAn FICI or FBCI ≤0.5 indicates synergy.
fGreen indicates synergy. Yellow indicates no interaction. Synergy was defined as a ≥2 log10 reduction in CFU/mL in the combination compared to the most active compound alone. *, cidality under the limit of detection (50 CFU/mL).
gFrom DrugBank (https://go.drugbank.com/)
TGC, tigecycline, CST, colistin, FOF, fosfomycin; FICI, Fractional Inhibitory Concentration Index; FBCI, Fractional Bactericidal Concentration Index; NA, not available.

## Sheet: Hoja3
Table S3. FDA compounds identified in sHTSS with tigecycline, colistin and fosfomycin and validation data against K. pneumoniae ATCC 13883
FOSFOMYCIN HITS		sHTSS
			Δ zones of inhibition (mm) b			CBAe		TKAf
PubChem #a	FDA compound	Øc	FOF 1/8 x MIC	FOF ¼ x MIC	Interactiond	FICI	FBCI	8 h	24 h	48 h	Chemical classificationg	Therapeutic use	Target
CID 38351	Amikacin disulfate	4	0	6	Y/N	0.5-4	NA				Aminoglycoside	Antibiotic	30S ribosomal
CID 16218899	Amikacin hydrate	2.5	-1	-0.5	A	0.5-4	NA				Aminoglycoside	Antibiotic	30S ribosomal
CID 447043	Azithromycin	0.5	1	6.5	Y	0.75	NA		*	*	Macrolide	Antibiotic	50S ribosomal
CID 3033819	Azithromycin Dihydrate	0	2.5	2	Y	0.75	NA		*	*	Macrolide	Antibiotic	50S ribosomal
CID 5742832	Aztreonam	5	-1.5	14.5	Y/N	-	-	-	-	-	Monobactam	Antibiotic	PBP 3
CID 65958	Balofloxacin	0	0	6	Y/N	-	-	-	-	-	Fluoroquinolone	Antibiotic	DNA gyrase
CID 72466	Bleomycin Sulfate	9	3	15	Y	0.56	0.56		*	*	Glycopeptide	Antineoplastic	DNA/RNA
CID 6915944	Cefdinir	7	3	13	Y	0.75	NA				Cephalosporin	Antibiotic	PBP 2-3
CID 11954009	Cefmenoxime hydrochloride	0	0	9	Y/N	-	-	-	-	-	Cephalosporin	Antibiotic	PBP 1A
CID 44187	Cefoperazone	2.5	0.5	3	Y	0.75	NA	-	-	-	Cephalosporin	Antibiotic	PBP 1A-B, 2
CID 10695961	Cefotaxime sodium	0	0	11	Y/N	-	-	-	-	-	Cephalosporin	Antibiotic	PBP 1-3
CID 38103	Cefradine	3	-3	-3	A	-	-	-	-	-	Cephalosporin	Antibiotic	PBP 1A
CID 6536864	Ceftazidime Pentahydrate	0	0	8.5	Y/N	0.625	0.625	-	-	-	Cephalosporin	Antibiotic	PBP 3
CID 9937686	Ceftiofur HCl	3	0	15	Y/N	-	-	-	-	-	Cephalosporin	Antibiotic	PBP
CID 137706342	Ceftriaxone Sodium Trihydrate	0	0	4	Y/N	1	NA			*	Cephalosporin	Antibiotic	PBP 2B
CID 1117	Colistin Sulfate	11	-1	1	Y/N	-	-	-	-	-	Polymyxin	Antibiotic	Lipopolysaccharide layer
CID 71334	Danofloxacin Mesylate	5.5	0	3.5	Y/N	-	-	-	-	-	Fluoroquinolone	Antibiotic	DNA gyrase
CID 56205	Difloxacin HCl	10	-1	-3	A	-	-	-	-	-	Fluoroquinolone	Antibiotic	DNA gyrase
CID 21653	Dihydrostreptomycin sulfate	5.5	-1	-0.5	A	-	-	-	-	-	Aminocyclitol glycoside	Antibiotic	30S ribosomal
CID 636377	Doripenem Hydrate	0	0	5.5	Y/N	1	NA			*	Carbapenem	Antibiotic	PBP 1A, 1B, 2-3
CID 54685920	Doxycycline HCl	2	0	3.5	Y/N	0.5-4	NA				Tetracycline	Antibiotic	30S ribosomal
CID 3229	Enoxacin	2	2	1	Y	-	-	-	-	-	Fluoroquinolone	Antibiotic	DNA gyrase
CID 71188	Enrofloxacin	8	1.5	2.5	Y	0.5-4	NA				Fluoroquinolone	Antibiotic	DNA gyrase
CID 3374	Flumequine	2.5	2.5	5.5	Y	0.5-4	NA	-	-	-	Fluoroquinolone	Antibiotic	DNA gyrase
CID 5323714	Furazolidone	0	1	1.5	Y	0.5-4	NA				Nitrofuran	Antibiotic	DNA
CID 56842139	Gentamicin Sulfate	2.5	-0.5	-2.5	A	-	-	-	-	-	Aminoglycoside	Antibiotic	30S ribosomal
CID 149096	Levofloxacin	5	1	3.5	Y	0.5-4	NA	-	-	-	Fluoroquinolone	Antibiotic	DNA gyrase
CID 149096	Levofloxacin	6.5	-2	-2.5	A	0.5-4	NA	-	-	-	Fluoroquinolone	Antibiotic	DNA gyrase
CID 68624	Lomefloxacin HCl	0	0	3	Y/N	0.38	0.37			*	Fluoroquinolone	Antibiotic	DNA gyrase
CID 60651	Marbofloxacin	7.5	-2.5	-1.5	A	-	-	-	-	-	Fluoroquinolone	Antibiotic	DNA gyrase
CID 54685047	Methacycline HCl	4	-3	-4	A	-	-	-	-	-	Tetracycline	Antibiotic	30S ribosomal
CID 54685925	Minocycline HCl	3.5	-3.5	2.5	Y/N	-	-	-	-	-	Tetracycline	Antibiotic	30S ribosomal
CID 441242	Moxalactam Disodium	0	0	7	Y/N	1	NA		*	*	Oxacephem	Antibiotic	PBP 1A, 1B, 3
CID 101526	Moxifloxacin HCl	5	1.5	2.5	Y	-	-	-	-	-	Fluoroquinolone	Antibiotic	DNA gyrase
CID 4410	Nadifloxacin	6	-3	-2.5	A	-	-	-	-	-	Fluoroquinolone	Antibiotic	DNA gyrase
CID 62115	Netilmicin Sulfate	9.5	-1.5	1.5	Y/N	1	NA	-	-	-	Aminoglycoside	Antibiotic	30S ribosomal
CID 4583	Ofloxacin	0	0	3	Y/N	-	-	-	-	-	Fluoroquinolone	Antibiotic	DNA gyrase
CID 11478676	Palbociclib (PD-0332991) HCl	0	2.5	0	Y/N	-	-	-	-	-	Pyridinylpiperazine	Antineoplastic	CDK4 & CDK6
CID 119525	Pefloxacin Mesylate	9	2	2	Y	0.75	0.625	-	-	-	Fluoroquinolone	Antibiotic	DNA gyrase
CID 33630	Penfluridol	5.5	-0.5	-0.5	A	-	-	-	-	-	Diphenylmethane	Antipsychotic	Dopamine receptors
CID 5702105	Polymyxin B sulphate	8.75	0.25	0.75	Y	-	-	-	-	-	Polymyxin	Antibiotic	Lipopolysaccharide layer
CID 135445761	Pralidoxime chloride	1.5	1	3	Y	0.5-4	NA				N-methylpyridinium	Organophosphates antidote	Cholinesterase
CID 6436173	Rifaximin	0	0	2.5	Y/N	1	NA				Rifaximins	Antibiotic	RNA polymerase
CID 56207	Sarafloxacin HCl	4	1.5	5.5	Y	-	-	-	-	-	Fluoroquinolone	Antibiotic	DNA gyrase
CID 439243	Sisomicin sulfate	8	1	2	Y	1	NA	-	-	-	Aminoglycoside	Antibiotic	30S ribosomal
CID 6918203	Sitafloxacin Hydrate	18.5	-1.5	-3	A	-	-	-	-	-	Fluoroquinolone	Antibiotic	DNA gyrase
CID 60464	Sparfloxacin	13	1	1	Y	0.625	0.625	-	-	-	Fluoroquinolone	Antibiotic	DNA gyrase
CID 9892071	Tebipenem Pivoxil	1	-1	12.5	Y/N	-	-	-	-	-	Carbapenem	Antibiotic	Unknown
CID 441334	Terbutaline Sulfate	0	2.5	0	Y/N	0.5-4	NA				Resorcinol	Antiasthmatic	β-2 adrenergic receptors
CID 36294	Tobramycin	3	-2	-2	A	-	-	-	-	-	Aminoglycoside	Antibiotic	30S ribosomal
CID 5564	Triclosan	2.5	0	4	Y/N	0.5-4	NA				Diphenylether	Antiseptic	ENR enzyme
CID 5578	Trimethoprim	0	0	4.5	Y/N	1	NA				Anisol	Antibiotic	Dihydrofolate reductase
CID 35370	Zidovudine	4.5	0.5	9.5	Y	0.5-4	NA		*	*	Nucleoside analogue	Antiretroviral	Reverse transcriptase
aPubChem (http://pubchem.ncbi.nlm.nih.gov/) accession number.
bValue resulting from the subtraction of the inhibition zone diameter (Ø, mm) of drug-containing agar plates (tigecycline 0.12-0.25 µg/mL, colistin 0.003-0.007 µg/mL and fosfomycin 16-32 µg/mL) from that of drug-free agar plates. Positive values correlate with an increase in the zone of inhibition in the presence of the Primary Compounds (tigecycline, colistin and fosfomycin), indicating possible…
cØ: Zone of inhibition of the FDA compounds by themselves against K. pneumoniae. Compounds were pin-spotted on agar plates without Primary Compounds.
dInteraction classification was based on the increment of the inhibition zones at the two PCs sub-inhibitory concentrations tested compared to those of the no PC plates. Y, synergy (diameter at MICsub1 & diameter at MICsub2 > diameter Ø); Y/N, likely synergy (diameter at MICsub1 OR diameter at MICsub2 > diameter Ø); A, likely antagonism (diameter at MICsub1 & diameter at MICsub2 < diameterØ).
eAn FICI or FBCI ≤0.5 indicates synergy.
fGreen indicates synergy. Yellow indicates no interaction. Synergy was defined as a ≥2 log10 reduction in CFU/mL in the combination compared to the most active compound alone. *, cidality under the limit of detection (50 CFU/mL).
gFrom DrugBank (https://go.drugbank.com/)
TGC, tigecycline, CST, colistin, FOF, fosfomycin; FICI, Fractional Inhibitory Concentration Index; FBCI, Fractional Bactericidal Concentration Index; NA, not available.
